# Supplementary material for: Functional Roles of LaeA-like Genes in Fungal Growth, Cellulase Activity, and Secondary Metabolism in Pleurotus ostreatus
Source: J Fungi (Basel). 2022 Aug 25;8(9):902. doi: 10.3390/jof8090902 (PMC9502681; doi:10.3390/jof8090902)
Supplement: Supplementary file 1 [file jof-08-00902-s001.zip]

Archive with 1 entries (1 files):
- jof-1856782-supplementary.pdf
